# Supplementary material for: Molecular Subtyping and Prognostic Assessment Based on Tumor Mutation Burden in Patients with Lung Adenocarcinomas
Source: Int J Mol Sci. 2019 Aug 30;20(17):4251. doi: 10.3390/ijms20174251 (PMC6747282; doi:10.3390/ijms20174251)
Supplement: Supplementary file 1 [file ijms-20-04251-s001.zip]

Archive with 1 entries (1 files):
- ijms-555130-SI.xlsx
