# Supplementary material for: Molecular Subtyping and Prognostic Assessment Based on Tumor Mutation Burden in Patients with Lung Adenocarcinomas
Source: Int J Mol Sci. 2019 Aug 30;20(17):4251. doi: 10.3390/ijms20174251 (PMC6747282; doi:10.3390/ijms20174251)
Supplement: Supplementary file 1 [file ijms-20-04251-s001.zip › ijms-555130-SI.xlsx]

## Sheet: Sup_Data 1
Supplementary Data 1: Clinical Characteristics of each patient
Patient ID	Cohort	Gender	Age at Surgery	Smoking Status	Tumor Stage	T status	N status	M status	Lymph node or distant Metastasis	Progression/Relapse	Survival Status	Follow-up Month
WG01	Discovery	Male	76.7945	N/A	III	2	2	0	Yes	Yes	Dead	4
WG02	Discovery	Male	77.589	Yes	III	2	2	0	Yes	Yes	Dead	6
WG03	Discovery	Male	55.8027	No	III	3	2	0	Yes	No	Alive	16
WG04	Discovery	Female	25.1918	No	IV	3	2	1	Yes	Yes	Alive	17
WG05	Discovery	Male	58.2932	N/A	III	3	2	0	Yes	Yes	Alive	14
WG06	Discovery	Female	47.8521	No	III	2	2	0	Yes	No	Alive	13
WG07	Discovery	Female	55.0301	N/A	III	2	2	0	Yes	No	Alive	15
WG08	Discovery	Male	62.5616	Yes	III	1	2	0	Yes	No	Alive	16
WG09	Discovery	Male	66.3479	Yes	III	2	3	0	Yes	Yes	Alive	16
WG10	Discovery	Male	65.4548	Yes	III	3	2	0	Yes	No	Alive	15
WG11	Discovery	Female	68.2164	No	III	1	2	0	Yes	Yes	Alive	16
WG12	Discovery	Female	57.3562	No	III	2	3	0	Yes	No	Alive	13
WG13	Discovery	Female	70.2192	No	III	2	2	0	Yes	No	Alive	13
WG14	Discovery	Male	58.8027	No	III	2	2	0	Yes	No	Alive	5
WG15	Discovery	Female	55.926	Yes	III	2	2	0	Yes	No	Alive	7
WG16	Discovery	Female	40.6274	No	III	1	2	0	Yes	No	Alive	5
WG17	Discovery	Male	51.1233	No	III	2	2	0	Yes	No	Alive	8
WG18	Discovery	Female	64.7562	No	III	2	2	0	Yes	No	Alive	7
WG19	Discovery	Female	61.0466	No	III	2	2	0	Yes	No	Alive	8
WG20	Discovery	Male	62.4575	No	III	1	2	0	Yes	No	Alive	7
WG21	Discovery	Female	40.9973	No	II	1	1	0	Yes	No	Alive	6
WG22	Discovery	Female	33.7068	No	III	2	2	0	Yes	Yes	Alive	24
WG23	Discovery	Male	73.1178	No	III	1	2	0	Yes	Yes	Alive	16
WG24	Discovery	Male	66.7233	Yes	IV	2	2	1	Yes	No	Alive	17
EX01	Discovery	Male	58.5096	Yes	III	2	2	0	Yes	Yes	Alive	20
EX02	Discovery	Male	44.9836	No	III	2	2	0	Yes	No	Alive	13
EX03	Discovery	Male	60.0438	Yes	III	3	2	0	Yes	No	Alive	12
EX04	Discovery	Female	66.5781	No	III	2	2	0	Yes	No	Alive	6
EX05	Discovery	Male	68.3452	Yes	III	4	2	0	Yes	Yes	Dead	4
EX06	Discovery	Male	81.6137	Yes	I	2	0	0	No	No	Alive	17
EX07	Discovery	Male	50.9479	Yes	II	2	1	0	Yes	No	Alive	17
EX08	Discovery	Male	47.0438	Yes	IV	1	2	1	Yes	No	Alive	16
EX09	Discovery	Male	51.9014	Yes	III	2	2	0	Yes	Yes	Dead	13
PM01	Discovery	Female	48.0767	No	III	2	2	0	Yes	No	Alive	26
PM02	Discovery	Male	75.8	Yes	III	2	2	0	Yes	No	Alive	21
PM03	Discovery	Female	48.526	No	IV	2	2	1	Yes	Yes	Dead	5
PM04	Discovery	Female	66.063	No	III	2	2	0	Yes	Yes	Alive	11
PM05	Discovery	Male	51.5671	Yes	III	4	0	0	No	No	Alive	10
PM06	Discovery	Male	44.0274	N/A	IV	Tx	Nx	1	Yes	Yes	Alive	14
PM07	Discovery	Female	45.1973	N/A	III	2	3	0	Yes	Yes	Alive	20
PM08	Discovery	Female	58.6082	No	I	1	0	0	No	No	Alive	6
RS01	Discovery	Male	56.9863	No	III	2	2	0	Yes	Yes	Dead	37
RS02	Discovery	Female	58.0521	No	III	1	2	0	Yes	Yes	Dead	23
RS03	Discovery	Male	49.6849	Yes	III	3	2	0	Yes	Yes	Alive	67
RS04	Discovery	Male	54.3863	Yes	III	1	2	0	Yes	Yes	Dead	50
RS05	Discovery	Male	71.4219	Yes	III	4	2	0	Yes	Yes	Dead	26
RS06	Discovery	Male	55.8658	Yes	III	2	2	0	Yes	Yes	Alive	59
RS07	Discovery	Male	72.0658	No	III	1	2	0	Yes	Yes	Dead	6
RS08	Discovery	Female	65.5288	No	III	2	2	0	Yes	No	Alive	65
RS09	Discovery	Female	57.3342	No	IV	1	2	1	Yes	Yes	Dead	12
RS10	Discovery	Male	51.1315	No	III	2	2	0	Yes	Yes	Dead	20
RS11	Discovery	Female	59.8	No	III	1	2	0	Yes	No	Alive	61
RS12	Discovery	Female	59.2411	No	III	1	2	0	Yes	Yes	Alive	66
RS13	Discovery	Male	67.0712	No	IV	2	Nx	1	Yes	Yes	Dead	29
RS14	Discovery	Male	54.6219	Yes	III	2	2	0	Yes	Yes	Dead	60
RS15	Discovery	Male	64.1123	No	III	2	2	0	Yes	Yes	Dead	41
RS16	Discovery	Female	55.7151	No	III	2	2	0	Yes	No	Alive	78
RS17	Discovery	Female	53.2411	No	III	2	2	0	Yes	No	Alive	47
RS18	Discovery	Male	61.6493	Yes	III	1	2	0	Yes	Yes	Dead	N/A
RS19	Discovery	Male	52.9452	Yes	I	1	0	0	No	No	Alive	67
RS20	Discovery	Female	42.0192	No	III	2	2	0	Yes	Yes	Dead	12
RS21	Discovery	Female	67.3836	No	III	1	2	0	Yes	Yes	Alive	61
RS22	Discovery	Male	62.4521	No	IV	4	1	1	Yes	Yes	Dead	24
RS23	Discovery	Male	69.9014	No	III	2	3	0	Yes	Yes	Alive	80
RS24	Discovery	Male	53.2274	N/A	II	2	0	0	No	No	Alive	55
RS25	Discovery	Female	58.9014	No	III	2	2	0	Yes	Yes	Dead	22
RS26	Discovery	Male	68.3123	Yes	III	2	2	0	Yes	No	Alive	59
RS27	Discovery	Male	70.0466	No	III	3	1	0	Yes	Yes	Dead	20
RS28	Discovery	Male	61.6822	No	I	2	0	0	No	Yes	Dead	32
RS29	Discovery	Female	56.5863	No	I	1	0	0	No	No	Alive	54
RS30	Discovery	Male	60.6877	Yes	I	1	0	0	No	Yes	Dead	59
RS31	Discovery	Male	63.2438	Yes	I	1	0	0	No	Yes	Dead	28
RS32	Discovery	Female	67.0438	No	I	1	0	0	No	Yes	Dead	17
RS33	Discovery	Male	67.0959	Yes	I	2	0	0	No	Yes	Dead	6
RS34	Discovery	Male	73.8438	Yes	I	1	0	0	No	Yes	Dead	55
RS35	Discovery	Male	71.5781	No	I	2	0	0	No	Yes	Dead	49
RS36	Discovery	Male	62.7808	Yes	II	1	1	0	Yes	No	Alive	61
RS37	Discovery	Female	54.074	No	I	2	0	0	No	No	Alive	56
RS38	Discovery	Male	57.5151	Yes	II	2	0	0	No	Yes	Alive	62
RS39	Discovery	Female	54.8521	No	II	2	0	0	No	Yes	Dead	45
RS40	Discovery	Male	41.3233	No	II	2	1	0	Yes	Yes	Alive	22
RS41	Discovery	Female	49.0438	No	I	1	0	0	No	No	Alive	70
RS42	Discovery	Male	45.5315	Yes	I	2	0	0	No	Yes	Alive	63
RS43	Discovery	Female	55.4685	No	I	2	0	0	No	No	Alive	63
RS44	Discovery	Male	66.9233	Yes	I	2	0	0	No	Yes	Alive	58
RS45	Discovery	Female	76.8795	No	III	3	2	0	Yes	Yes	Dead	28
RS46	Discovery	Male	68.4438	No	II	2	0	0	No	Yes	Dead	58
RS47	Discovery	Female	49.2932	No	II	2	1	0	Yes	No	Alive	56
RS48	Discovery	Male	36.4877	No	II	2	1	0	Yes	Yes	Dead	29
RS49	Discovery	Male	50.6658	Yes	II	2	1	0	Yes	No	Alive	61
RS50	Discovery	Male	65.1753	No	II	2	0	0	No	Yes	Dead	5
RS51	Discovery	Male	49.0521	Yes	III	3	2	0	Yes	Yes	Alive	35
RS52	Discovery	Female	56.9699	No	II	2	1	0	Yes	No	Alive	48
RS53	Discovery	Female	72.2849	No	I	2	0	0	No	No	Alive	74
RS54	Discovery	Male	66.9479	Yes	II	2	1	0	Yes	No	Alive	49
RS55	Discovery	Male	63.2658	No	II	2	1	0	Yes	No	Alive	57
RS56	Discovery	Male	62.3699	No	II	2	1	0	Yes	No	Alive	58
RS57	Discovery	Male	71.011	Yes	II	2	1	0	Yes	Yes	Dead	10
RS58	Discovery	Female	77.9973	Yes	I	2	0	0	No	No	Alive	60
RS59	Discovery	Male	73.7342	No	II	1	1	0	Yes	N/A	N/A	N/A
RS60	Discovery	Male	60.263	Yes	I	1	0	0	No	No	Alive	62
